# Supplementary material for: Dipeptidyl Peptidase-4 Inhibitory Activity of Buckwheat Flour-Derived Peptides and Oral Glucose Tolerance Test of Buckwheat Flour Hydrolysates in Rats
Source: Foods. 2025 Dec 29;15(1):92. doi: 10.3390/foods15010092 (PMC12785546; doi:10.3390/foods15010092)
Supplement: Supplementary file 1 [file foods-15-00092-s001.zip]

Archive with 1 entries (1 files):
- foods-4028878-supplementary.pdf
